# Supplementary material for: Innovative Amino-Functionalization of Pyrido[2,3-d]pyrimidine Scaffolds for Broad Therapeutic Applications Supported by Computational Analyses
Source: Pharmaceuticals (Basel). 2025 Sep 30;18(10):1472. doi: 10.3390/ph18101472 (PMC12567244; doi:10.3390/ph18101472)
Supplement: Supplementary file 1 [file pharmaceuticals-18-01472-s001.zip]

Archive with 1 entries (1 files):
- pharmaceuticals-3863184-supplementary.pdf
